# Supplementary material for: Genome-Wide Identification and Functional Analysis of Nitrate Transporter Genes (NPF, NRT2 and NRT3) in Maize
Source: Int J Mol Sci. 2023 Aug 18;24(16):12941. doi: 10.3390/ijms241612941 (PMC10454388; doi:10.3390/ijms241612941)
Supplement: Supplementary file 1 [file ijms-24-12941-s001.zip › Supplemental Tables.xlsx]

## Sheet: Table S1
Table S1. Information of 87 NRTs genes identified in the maize B73 reference genome (V5).
V5ID	chr	start	end	strand	Name
Zm00001eb152400	chr3	200192444	200195756	+	ZmNPF1.1
Zm00001eb180070	chr4	89886492	89888874	+	ZmNPF1.2
Zm00001eb112670	chr2	227405807	227417563	-	ZmNPF1.3
Zm00001eb152390	chr3	200150005	200152711	+	ZmNPF1.4
Zm00001eb033080	chr1	184483343	184486421	-	ZmNPF2.1
Zm00001eb053220	chr1	267631580	267651064	+	ZmNPF2.2
Zm00001eb217190	chr5	13822973	13828390	+	ZmNPF2.3
Zm00001eb067510	chr2	4034420	4036126	+	ZmNPF2.4
Zm00001eb380020	chr9	34483609	34487825	+	ZmNPF3.1
Zm00001eb287980	chr6	157782186	157785573	-	ZmNPF3.2
Zm00001eb287970	chr6	157751733	157756589	+	ZmNPF3.3
Zm00001eb287950	chr6	157703399	157704753	+	ZmNPF3.4
Zm00001eb288010	chr6	157896012	157898486	+	ZmNPF3.5
Zm00001eb288020	chr6	157898568	157903712	-	ZmNPF3.6
Zm00001eb112180	chr2	225843308	225852265	+	ZmNPF4.1
Zm00001eb082170	chr2	49503206	49507453	+	ZmNPF4.2
Zm00001eb170950	chr4	27984394	27992680	+	ZmNPF4.3
Zm00001eb425550	chr10	129760229	129762280	-	ZmNPF4.4
Zm00001eb133760	chr3	102251224	102254014	-	ZmNPF4.5
Zm00001eb090200	chr2	122437039	122469332	+	ZmNPF4.6
Zm00001eb078860	chr2	36014948	36019476	+	ZmNPF4.7
Zm00001eb277160	chr6	113864229	113893982	-	ZmNPF4.10
Zm00001eb385450	chr9	88025117	88033900	-	ZmNPF4.11
Zm00001eb153210	chr3	202892428	202893297	+	ZmNPF4.12
Zm00001eb003170	chr1	8532021	8535132	-	ZmNPF5.1
Zm00001eb046210	chr1	239147576	239152262	-	ZmNPF5.2
Zm00001eb222030	chr5	31418223	31422474	-	ZmNPF5.3
Zm00001eb046170	chr1	239097082	239100854	-	ZmNPF5.4
Zm00001eb062900	chr1	301039904	301042507	-	ZmNPF5.5
Zm00001eb211600	chr5	2564554	2566444	-	ZmNPF5.6
Zm00001eb371840	chr9	3633046	3635886	+	ZmNPF5.7
Zm00001eb289280	chr6	161819661	161824340	-	ZmNPF5.8
Zm00001eb146390	chr3	179073557	179076000	-	ZmNPF5.9
Zm00001eb366570	chr8	172515933	172518350	-	ZmNPF5.10
Zm00001eb199740	chr4	204933533	204937200	-	ZmNPF5.11
Zm00001eb034670	chr1	191315938	191318399	-	ZmNPF5.12
Zm00001eb348700	chr8	103428455	103434329	+	ZmNPF5.13
Zm00001eb289290	chr6	161825074	161834224	-	ZmNPF5.14
Zm00001eb146350	chr3	178989232	178990691	-	ZmNPF5.15
Zm00001eb146380	chr3	179047509	179053366	-	ZmNPF5.16
Zm00001eb434430	chr10	151575197	151596574	+	ZmNPF5.17
Zm00001eb201040	chr4	211802250	211810088	+	ZmNPF5.18
Zm00001eb126980	chr3	32222145	32225105	-	ZmNPF6.1
Zm00001eb162570	chr3	232863411	232867421	+	ZmNPF6.2
Zm00001eb342280	chr8	62861957	62864329	-	ZmNPF6.3
Zm00001eb416090	chr10	81342176	81348355	+	ZmNPF6.4
Zm00001eb000390	chr1	1807198	1809676	+	ZmNPF6.5
Zm00001eb023600	chr1	94079628	94083971	+	ZmNPF6.6
Zm00001eb023610	chr1	94150928	94153295	-	ZmNPF6.7
Zm00001eb245250	chr5	181157650	181161252	-	ZmNPF6.8
Zm00001eb304390	chr7	26028933	26031650	+	ZmNPF7.9
Zm00001eb251130	chr5	206116743	206122215	-	ZmNPF7.10
Zm00001eb252740	chr5	211178506	211179501	-	ZmNPF7.11
Zm00001eb189000	chr4	167485457	167489305	-	ZmNPF7.12
Zm00001eb252750	chr5	211179458	211180384	-	ZmNPF7.13
Zm00001eb335710	chr8	14319884	14327098	+	ZmNPF8.1
Zm00001eb144350	chr3	170871268	170874626	-	ZmNPF8.2
Zm00001eb365540	chr8	170006271	170015276	-	ZmNPF8.3
Zm00001eb381860	chr9	48857233	48861543	+	ZmNPF8.4
Zm00001eb310680	chr7	100331250	100334585	-	ZmNPF8.5
Zm00001eb032250	chr1	180484934	180487496	+	ZmNPF8.6
Zm00001eb055470	chr1	275886347	275891522	-	ZmNPF8.8
Zm00001eb009980	chr1	31438235	31442895	-	ZmNPF8.9
Zm00001eb009990	chr1	31487118	31499471	-	ZmNPF8.10
Zm00001eb025860	chr1	114200417	114202792	-	ZmNPF8.11
Zm00001eb025870	chr1	114243506	114258252	-	ZmNPF8.12
Zm00001eb025900	chr1	114405724	114420829	+	ZmNPF8.14
Zm00001eb025890	chr1	114351887	114359883	-	ZmNPF8.15
Zm00001eb025880	chr1	114276473	114278942	-	ZmNPF8.16
Zm00001eb032240	chr1	180477696	180484261	-	ZmNPF8.17
Zm00001eb108840	chr2	217319532	217323155	-	ZmNPF8.18
Zm00001eb251550	chr5	207674298	207679694	+	ZmNPF8.19
Zm00001eb188080	chr4	163931297	163934140	-	ZmNPF8.20
Zm00001eb251540	chr5	207660974	207664039	+	ZmNPF8.21
Zm00001eb430150	chr10	142893311	142895381	+	ZmNPF8.22
Zm00001eb025410	chr1	108550486	108551976	-	ZmNPF8.23
Zm00001eb025420	chr1	108552188	108554167	-	ZmNPF8.24
Zm00001eb025400	chr1	108499698	108503394	-	ZmNPF8.25
Zm00001eb209670	chr4	248934357	248936023	+	ZmNRT2.1
Zm00001eb209690	chr4	248944987	248947711	-	ZmNRT2.2
Zm00001eb229750	chr5	70870115	70871963	+	ZmNRT2.3
Zm00001eb162310	chr3	231895419	231898798	-	ZmNRT2.4
Zm00001eb361110	chr8	157704853	157707190	+	ZmNRT2.5
Zm00001eb375870	chr9	18662305	18662955	+	ZmNRT2.6
Zm00001eb425910	chr10	130905768	130906442	-	ZmNRT2.7
Zm00001eb246140	chr5	184432691	184433916	-	ZmNRT3.1A
Zm00001eb079530	chr2	38821902	38823460	+	ZmNRT3.1B

## Sheet: Table S2
Table S2. Expression level (TPM) of NRTs genes retrieved from qTeller (http://qteller.maizegdb.org).
	Root_3DAS	Root_7DAS	Root_V7	Root_V13	Leaf_V1	Leaf_V5	Leaf_V9	Leaf_DAP	Stem_SAM_V1	Stem_SAM_V3	Internode_V5	Internode_V9	Internode_DAP	Reproductive_V13	Reproductive_V18	Reproductive_R1	Seed_8_DAP	Seed_16_DAP	Seed_24_DAP
ZmNPF1.1	0.00296409	0.00982978	0	0	0	0.0180971	0.0119428	0.00695778	0	0	0	0	0.00815173	0	0.0884128	0.0129154	0.205306	0.253247	0.597038
ZmNPF1.2	0	0	0	0	0	0	0	0	0	0	0	0	0.00680063	0	0	0	0.175037	1.53702	0.519904
ZmNPF1.3	0.103146	0.107591	0.176818	0.0746168	0	0	0.054491	0	0.0152123	0.0476557	0.0465632	0	0.129769	0	0.303878	0.0270375	0.259814	1.3214	0.220321
ZmNPF1.4	0.0618657	0.110502	0.0149884	0.026659	1.65953	0.59885	1.95378	2.57829	0.033965	0.062507	0.0549061	0	0.101781	0	3.41891	1.66672	0.246538	0.370483	0.656313
ZmNPF2.1	0.735637	0.652885	0.306564	0.334609	9.24345	5.38651	9.56362	7.36626	1.56086	1.2728	0.613783	0.0443214	1.18938	0.0085706	0.195044	2.32216	0.1123	0.23766	0.348817
ZmNPF2.2	35.5197	34.2579	23.1404	23.7372	8.10814	9.55589	56.4105	2.35483	16.4828	12.3481	10.8392	1.0394	24.5344	0.503014	16.0938	22.5361	29.7536	13.0982	9.9848
ZmNPF2.3	36.9136	25.6101	27.8722	30.0897	5.50119	9.59237	69.5216	4.03652	9.44417	11.1785	10.2462	1.4944	11.1293	0.576892	19.1786	5.39745	14.5143	2.21315	1.87662
ZmNPF2.4	0.0768093	0.053294	0	0	0	0	0	0	0.034335	0	0	0	0	0	0	0	0	0	0
ZmNPF3.1	4.01174	4.6728	4.31879	6.4725	18.0918	8.488	10.1918	8.104	4.59776	3.34744	3.10838	1.29069	1.83697	0.872436	0.818245	1.76099	1.47694	1.04225	0.745925
ZmNPF3.2	7.56795	5.25533	3.77134	13.2604	7.15378	4.60004	2.59826	8.02686	0.591241	0.200558	0.708811	0.0981492	0.229786	0.0179313	0.28978	3.30031	0.187173	0	0.0119782
ZmNPF3.3	0.214391	0.234625	0.529488	0.810284	0.171055	0.129691	0.140233	0.0715013	0.0482479	0.136804	0.591583	0.17325	0.139662	0.162499	0.1037	0.441949	0.0915157	0	0.0177128
ZmNPF3.4	0.14667	0.12275	0.156862	0.355342	0.355674	0.0496428	0.0961234	0	0.135029	0.0443857	0.251548	0.204662	0	0.057961	0.0104642	0.202958	0.0164283	0	0.0169856
ZmNPF3.5	0.666028	1.2911	1.02574	1.01302	0	0.222466	0.111605	0	0.291066	0.478208	0.712832	0.106117	0.0111616	0.0234231	0.0260928	0.0337359	0	0.0570636	0.005552
ZmNPF3.6	0.617767	2.03777	5.40483	9.03259	6.089	2.66519	4.82724	1.84787	4.81772	5.71777	11.1448	0.0642268	12.8417	0.12652	1.22816	0.494986	2.75492	1.958	2.75545
ZmNPF4.1	3.13344	6.44668	10.1335	3.18677	0.333765	2.42629	0.406235	0.536506	5.31468	6.94878	11.9213	4.54997	7.73947	0.371145	0.67695	0.911498	1.27971	0	0.0635783
ZmNPF4.2	0.104255	0.0833302	0.0845775	0.0678574	0.0442792	0.00256417	0.329748	0.00490522	0.0320792	0.0147555	0.0459807	0.0119688	0.219986	0.0319283	0.223919	0.151734	0.182194	1.49904	2.44
ZmNPF4.3	1.34216	2.44217	2.15571	0.865217	1.24435	0.493023	2.02385	2.49516	1.88044	1.49831	0.802435	0	4.05096	0.163912	0.97365	6.05624	2.74849	1.63491	1.93707
ZmNPF4.4	0	0.0648314	0.00374051	0.00955615	0	0.0141586	0	0	0	0	0	0	0	0	0.0258757	0.0218062	0	0	0
ZmNPF4.5	0.568872	0.770596	2.02028	0.99918	0.907466	1.33399	1.30434	0.820141	2.15239	2.95457	6.43426	0.0105882	3.28815	0.523417	0.272473	1.09883	0.408211	0	0.0349786
ZmNPF4.6	1.08805	0.933258	0.740054	1.21373	0.133114	2.79042	5.7947	0.0009133	1.75265	1.61752	1.68823	1.19021	0.341103	1.64274	1.34425	5.18689	0.682216	0.130661	0.0258196
ZmNPF4.7	0.0750219	0.0130644	0	0.0056304	0	0	0	0	0	0	0	0	0	0	0	0	0	0	0
ZmNPF4.10	0.0136315	0.0695812	1.0761	0.15498	0	0.016262	0.601344	0.53954	0	0	0.0394243	0	1.60468	0	0.0119855	0.0615536	0.0346788	0	0
ZmNPF4.11	0.720685	1.70471	3.94542	3.90386	0.179189	0.183697	2.4975	0.335453	0.253971	0.313288	0.147254	0.0090024	0.853886	0.0476225	1.60793	0.132567	0.441759	0	0.0521586
ZmNPF4.12	5.57857	4.38449	4.02309	1.18973	0	0.0023725	0.0559705	0.0360832	0.0587242	0.116433	0	0	0.00948842	0	0.0351066	0.00481663	0	0	0
ZmNPF5.1	6.48332	3.80001	6.7227	7.96939	1.38567	1.46992	24.124	6.20131	1.54487	2.84566	1.81811	0.516467	14.6622	0.851063	3.52532	0.616682	2.90527	0.29122	0.375234
ZmNPF5.2	0	0.0952524	0.869697	0.239703	0.0127008	0.046589	0.117376	0.00827692	0.0115756	0.0550335	0.313938	0.0235029	0.0690147	0	0.040064	0.458949	0.0368467	0.316562	0.626309
ZmNPF5.3	0	0	0	0	0.664531	0.10644	0.927126	0.843706	0	0	0	0	0.0352222	0	0.0167376	1.03108	0.0552328	0	0.00379747
ZmNPF5.4	0	0	0	0	0	0	0	0	0	0	0	0	0	0	0.00417148	0.350097	0	0	0
ZmNPF5.5	2.20751	2.80968	1.86034	1.5317	0.371488	0.766124	1.69833	0.766129	1.42019	1.30641	0.744317	0.779663	1.67252	1.29181	1.25929	0.792323	1.616	0.606988	0.643926
ZmNPF5.6	7.66082	13.7859	12.8971	8.05632	1.48545	2.66005	4.23646	1.5049	2.9471	3.54918	0.92582	1.92554	6.00892	1.92962	2.09808	5.42344	5.7908	2.08722	2.52061
ZmNPF5.7	0	0	7.04495e-05	0	0	0	3.57348e-05	0	0	0	0	0	0	0	0.00925113	0	0	1.02884	0.154037
ZmNPF5.8	0.106959	0.0103797	0.125147	3.91803	0.934214	0.0232379	0.124931	0.0271388	0	0	0	0	0.0158163	0	0.00144198	0.0535335	0.520803	0.271174	0.0876032
ZmNPF5.9	5.46025	6.18355	3.98242	5.47052	2.41705	0.724066	8.7833	2.25407	2.01037	1.84056	0.859428	0.381785	3.74022	0.420099	2.1117	0.981994	1.32896	1.12533	0.803166
ZmNPF5.10	0.0231861	0.00373575	0	0	0.00473593	0.0020866	0.00446955	0.00619258	0.0498776	0	0.0088438	0	0	0.0148463	0.00681372	0.013071	0.0171308	0	0.0163505
ZmNPF5.11	0.721536	0.754655	1.1249	0.536449	0.0601853	0.860842	0.880648	0.0946348	3.20436	3.39283	0.431146	0.290634	0.259931	5.13472	1.55346	1.72487	2.14281	0.766928	0.35995
ZmNPF5.12	0.0615982	0.403159	0.314435	0.179078	0.333923	0.171991	0.419883	0.488696	0.448984	0.153699	0.0406556	0.138245	0.809587	0.156706	0.0907686	0.202884	0.0479994	1.09221	0.378763
ZmNPF5.13	0.123715	0.719006	0.883109	0.655747	0.733298	0.812081	2.43273	3.03107	0.0734405	0.202533	0.0539121	0	1.06132	0.0305495	0.152624	0.286958	0.175916	0.117621	0.189232
ZmNPF5.14	0	0.049117	0.422333	0.0367464	0.0222222	0	0	0	0.0146575	0.608177	0	0	0.168111	0	0	0	0	0	0
ZmNPF5.15	0.329232	0.286134	0.776641	0.375175	1.00107	0.474845	5.96779	0.542004	1.22269	3.79074	1.75085	0.138745	1.83531	0.147027	0.132288	0.237205	0.178589	0	0.0528699
ZmNPF5.16	0.0333513	0.236506	0.0854239	0	1.63232	0.527109	1.27213	4.92187	0.958055	1.88544	1.18246	0.119508	1.46746	0.0349653	0.0292453	0.400781	0.347176	0	0
ZmNPF5.17	0.831808	0.582494	0.208372	0.232475	0.0324155	0.076103	0.141251	0.0369521	0.252433	0.360933	0.0353836	0.27186	0.630148	0.149541	0.108968	1.46769	0.684336	0.501263	1.00335
ZmNPF5.18	1.68223	2.31808	53.0463	8.28614	0.0066647	0.122755	0.466458	0.751616	0.794648	13.2313	1.35367	0.0481454	2.28408	0.13169	0.305036	0.292739	0.627564	0.199338	0.269929
ZmNPF6.1	0	0	0	0	0	0	0	0	0	0	0	0	0	0	0	0	0	0	0
ZmNPF6.2	0.132338	0.159959	0.049651	1.44842	0.321567	0.816723	1.50473	1.41257	0.498004	0.533278	1.52201	0.0314445	0.0939042	0	0.300526	0.370851	0.025756	0.0435028	0.00600957
ZmNPF6.3	0.0614849	0.0532822	0.0252062	6.956e-05	0	0.017147	0.0639774	0.00382138	0.0618382	0	0	0	0.182007	0	0.0197431	0.0623303	0	0	0.00642097
ZmNPF6.4	2.07524	2.19947	2.06523	1.07204	0.444412	1.03096	2.45135	0.677918	1.07315	1.05164	1.49254	0.559982	1.52721	0.72605	0.903959	1.20953	0.765793	0.173029	0.0983407
ZmNPF6.5	0	0.0132445	0.00251108	0.0105639	0	0	0	0	0	0	0	0	0	0	0	0	0	0	0
ZmNPF6.6	0.971978	1.84994	1.80052	0.256059	1.08271	0.431339	0.600617	0.0813672	0.894033	0.54212	0.903759	0.293532	0.188809	0.116353	0.117984	0.0834165	0.0587423	0	0
ZmNPF6.7	0	0	0.00551109	0	0	0.00913404	0	0	0.027228	0.127311	0.249369	0	0	0	0	0	0	0	0
ZmNPF6.8	0.235894	0.203221	0.219762	0.75757	0.786878	0.374215	3.00126	4.22341	0.0848357	0.13952	0.177477	0.0957006	1.47317	0.108703	0.211365	0.266363	0.560048	0.125678	0.0434731
ZmNPF7.9	1.91424	11.6197	2.11792	1.12234	2.5106	0.970867	12.303	9.21685	2.77883	3.05216	1.3326	0.14026	25.1588	0.0377325	0.483174	1.10475	0.540603	1.17471	0.4809
ZmNPF7.10	0	0.00522931	0.0441219	0.0196134	0.0200103	0.0109572	0.0508308	0	0.0147621	0	0	0	0.121546	0.0324939	0.0344056	0.0468745	0.209829	0	0
ZmNPF7.11	0	0.0139289	0	0	0.0255083	0	0.0172975	0	0	0	0	0	0.0920815	0.0298671	0.107039	0.0394796	0.0748977	0	0
ZmNPF7.12	0.110367	0.017546	0.33522	2.71238	0.0186061	0.0298481	0.219821	0.0857741	0.00851305	0.13424	0.016365	0	0.102208	0.034739	0	0.0249435	0.01139	0.115806	0.554022
ZmNPF7.13	0	0	0	0	0	0	0.0183895	0	0	0	0	0	0	0	0	0	0.341598	0.405992	0.104776
ZmNPF8.1	6.7469	13.8644	5.53702	5.73799	2.74815	4.39835	12.9102	6.83198	6.09846	4.85031	7.06794	6.63081	10.1323	4.344	10.7609	16.6671	9.66021	11.0594	10.3901
ZmNPF8.2	1.2954	2.82106	2.63464	1.38799	1.80112	0.276124	0.504819	2.21604	0.75832	0.405001	0.315681	0.268364	0.265392	0.918037	1.62685	3.05659	1.41799	0.373943	0.193103
ZmNPF8.3	0.383535	0.391645	0.223684	0.0732095	0	0.0808012	0.0631488	0	0.0821255	0.115475	0.172651	0.0189783	0.00320475	0.0089158	0.0064168	0.00961192	0	0	0.00325835
ZmNPF8.4	0.00337991	0.00194491	0.00184637	0.024075	0	0.128173	1.15362	0	0.0215136	0.0407147	0.227492	0.0371344	0.801933	0.027663	0.562641	0.16135	0.0489599	0	0.177123
ZmNPF8.5	0.110158	0.242654	0.119156	0.375828	5.9946	2.84947	2.33326	16.9185	0.509081	0.499057	1.13061	0.329003	1.57292	0.0967753	0.398391	0.379152	0.706432	0	0.0870192
ZmNPF8.6	0.460114	0.511908	1.10564	5.07199	0.871073	6.3218	4.85735	5.24344	5.59374	6.42165	10.9035	8.86628	1.15678	4.77324	3.93492	6.1234	3.98398	0.568278	0.631305
ZmNPF8.8	25.378	5.50896	9.10333	12.1437	5.73223	2.07588	15.2152	0.785455	1.83665	2.468	7.36026	0.125257	16.0857	0.281251	8.0059	5.15488	9.35008	1.08774	0.863541
ZmNPF8.9	0.00106996	0.00189074	0.00345561	0.00325814	0	0.0066078	0.00330766	0.00300302	0.0159392	0	0.00809797	0.0184043	0.00039634	0.013085	0.0138704	0.0115242	0.00122805	0.0137862	0.0093127
ZmNPF8.10	12.1401	16.4794	11.0174	13.4972	21.0875	5.51971	14.8601	8.83268	5.99576	4.49833	4.25659	3.32964	11.0258	4.22158	12.6816	4.55158	6.0414	2.70116	1.48951
ZmNPF8.11	4.26633	5.82623	3.05761	1.36831	0.523587	0.11909	0.113264	0.292874	0.892765	0.580339	0.196957	0.0100441	0.466352	0.0557036	0.0978302	0.262712	0.0567199	0.230849	0.175398
ZmNPF8.12	0.366289	0.685613	0.336216	0.254723	5.08263	3.80488	13.2985	14.3422	0.187675	0.154972	0	0	0.402198	0.0149651	0.0359652	0.191683	0.0092998	0.118202	0.0209105
ZmNPF8.14	0.00386862	0.0844208	0.113309	0	0	0.0113413	0	0.00345606	0.0107688	0.0902648	0.0422729	0	0	0	0.0124683	0	0	0	0.00431797
ZmNPF8.15	0.491879	2.50319	1.32865	0.213785	0.0193982	0.0431095	0.04438	0.197608	0.236091	0.294964	0.0212847	0.255309	0.098969	0	0.00137134	0.328176	0.00861283	0.193397	0.0885518
ZmNPF8.16	0.00235153	0.0284069	0.0748218	0.00353918	0	0	0	0.00792758	0	0.0390443	0	0	0.00546962	0	0.00472122	0	0	0	0
ZmNPF8.17	28.0995	26.1525	26.3679	28.5092	32.5248	24.8452	26.5596	22.3227	24.7701	19.7276	23.0387	15.2184	17.566	10.9707	25.8913	37.2932	45.1004	7.12429	4.4747
ZmNPF8.18	28.8462	28.7311	24.9678	32.4915	42.5534	28.9471	19.9722	24.3007	27.8558	23.2095	27.1081	21.0733	18.2865	14.084	33.8578	50.7477	53.1175	7.60518	4.40892
ZmNPF8.19	2.18892	2.66082	1.71893	1.39801	0.318165	1.0599	5.14763	0.237882	1.55786	0.949787	0.265488	0.124286	0.619713	0.203692	0.676388	1.40582	1.3829	0.336206	0.216724
ZmNPF8.20	0.111176	0.414475	0.989546	0.231508	0.0243508	0.0685302	0.0827432	0.171427	0.223559	0.367661	0.133536	0.120623	0.315535	0.114872	0.136629	0.174585	0.221736	0.0540279	0.0457261
ZmNPF8.21	0.00710535	0.00500572	0.00133811	0	0	0.112064	0.00750387	0.00370419	0.201426	0.0467335	0.130195	0.135248	0.00279592	0.353387	0.293861	0.0815999	0.072419	0	0.0180903
ZmNPF8.22	0.00491111	0.00159495	0	0	0	0.0605268	0.00274856	0	0.164256	0	0.111613	0.0727037	0	0.211139	0.160152	0.0535109	0.0685267	0.0808981	0.0182162
ZmNPF8.23	0	0.000848286	0	0	0	0	0	0	0	0	0	0	0	0	0	0	0	0	0
ZmNPF8.24	9.86954	13.6141	10.0823	8.78648	3.68949	5.1432	8.10488	11.33	6.5753	7.29801	8.66752	7.58594	9.86413	7.9419	14.1071	8.53365	11.1987	7.69542	7.8598
ZmNPF8.25	0.393054	0.480843	0.144629	1.82767	0.773463	0.944983	0.790417	1.2399	1.3222	0.000303155	1.94768	1.13926	1.13571	1.38393	1.58424	1.93268	1.89537	0.461538	0.285648
ZmNRT2.1	0.0710829	5.31319	8.97746	0.758498	0.00941727	0	0	0	0.0067259	0	0	0.00791557	0	0	0	0	0	0	0
ZmNRT2.2	0.0708497	2.47388	6.18994	0.459933	0.0818214	0	0.0159106	0	0.0379612	0	0.00985307	0.012672	0.00768383	0.007307	0	0	0	0	0.0145132
ZmNRT2.3	0.531388	0.784036	0.575762	0.302037	0	0	0	0.00932883	0.0570738	0.0994351	0	0	0	0	0	0	0	0	0
ZmNRT2.4	0	0.0149894	0.0252895	0.0067494	0.117209	0.218124	3.18625	0.262696	0.0191635	0.215092	0.168365	0.0283057	0.418749	0	0.00162203	0	0	0	0
ZmNRT2.5	0	0.385099	0.882921	0.972404	0.19323	0.113421	1.88636	2.43015	0.154023	0.0369464	0	0.834	4.29507	0	0.213089	0.551193	0.4868	0	0.0442563
ZmNRT2.6	0	0	0	0	0	0	0	0	0	0	0	0	0	0	0	0	0	0	0
ZmNRT2.7	0	0	0	0	0	0	0	0	0	0	0	0	0	0	0	0	0	0	0
ZmNRT3.1A	12.9499	39.8446	53.1979	9.74312	0.850153	0.109	0.465612	0.332454	0.593401	0.624108	0.315783	0.0248352	0.0620354	0.0407573	0.00300519	0.442726	0.0633326	0	0.041228
ZmNRT3.1B	0.00739613	0.0238926	0.10733	0.223667	0.0398915	0.351274	2.98164	0.530887	0.212445	0.487886	0.2527	0	2.02475	0	0.0322919	0.360714	0.038975	0	0.0577295

## Sheet: Table S3
Table S3. Expression level (FPKM) of NRTs genes measured by RNA sequencing of Xu178.
Name	Xu178-DN0-R1	Xu178-DN0-R2	Xu178-DN0-R3	Xu178-DN3-R1	Xu178-DN3-R2	Xu178-DN3-R3	Xu178-DN12-R1	Xu178-DN12-R2	Xu178-DN12-R3	Xu178-DN24-R1	Xu178-DN24-R2	Xu178-DN24-R3	Xu178-DN96-R1	Xu178-DN96-R2	Xu178-DN96-R3	Xu178-RN3-R1	Xu178-RN3-R2	Xu178-RN3-R3	Xu178-RN12-R1	Xu178-RN12-R2	Xu178-RN12-R3	Xu178-RN24-R1	Xu178-RN24-R2	Xu178-RN24-R3	Xu178-DN0-L1	Xu178-DN0-L2	Xu178-DN0-L3	Xu178-DN3-L1	Xu178-DN3-L2	Xu178-DN3-L3	Xu178-DN12-L1	Xu178-DN12-L2	Xu178-DN12-L3	Xu178-DN24-L1	Xu178-DN24-L2	Xu178-DN24-L3	Xu178-DN96-L1	Xu178-DN96-L2	Xu178-DN96-L3	Xu178-RN3-L1	Xu178-RN3-L2	Xu178-RN3-L3	Xu178-RN12-L1	Xu178-RN12-L2	Xu178-RN12-L3	Xu178-RN24-L1	Xu178-RN24-L2	Xu178-RN24-L3
ZmNPF8.14	0.117014	0.298882	0.345977	0.226458	0.160099	0.272303	0.387969	0.258174	0.105374	0.685671	0.670363	0.458433	0.488833	0.589113	0.936234	0.148904	0.519431	0.336161	0.243086	0.532096	0.283328	0.0697114	0.36889	0.23545	16.6545	15.8191	15.9226	19.7275	18.3664	22.2707	28.0965	37.5854	41.2263	18.7121	17.4324	18.4329	25.648	24.7476	29.6665	35.3396	39.0576	28.7558	32.4273	24.3851	25.2562	18.8346	21.409	20.7308
ZmNPF8.15	0.68686	0.841255	0.932195	1.00241	1.36343	0.797327	0.940805	1.5372	1.47029	0.771975	0.838601	0.783875	1.28014	0.925924	1.10955	1.33258	1.14963	1.43626	1.39347	1.40958	1.37229	0.764734	0.713501	0.767098	2.31266	2.367	2.11633	2.67082	2.61771	2.67273	5.65603	4.98165	5.51329	2.37156	2.55125	2.5689	2.49445	3.33865	3.19043	4.17578	4.4964	3.35171	3.34187	2.38644	3.03575	1.18617	1.2343	1.51261
ZmNPF2.4	2.29121	1.71455	3.70479	4.46885	1.87356	2.60644	1.78048	0.681272	1.45075	6.67101	6.79384	4.95216	1.18578	2.46326	1.22114	2.15257	5.14899	2.15981	13.4507	10.4571	5.05656	11.9651	8.32918	11.9168	0	0	0	0	0	0	0	0	0	0.0279265	0	0	0	0	0	0.157305	0	0	0	0	0	0.30373	0	0.0298708
ZmNPF4.7	7.94497	6.75392	5.62807	8.74509	9.6814	10.6476	8.69295	6.98439	8.36199	10.6496	8.67653	5.97093	6.57887	8.45823	8.97066	5.30789	4.14402	5.30672	3.00626	3.46671	4.28833	6.34552	5.49465	3.89672	0	0	0	0	0	0	0	0	0	0	0	0	0	0	0	0	0	0	0	0	0	0	0	0
ZmNRT3.1B	14.7601	12.5221	12.8015	7.59023	5.88536	6.8136	7.46662	3.48923	5.62055	15.7166	16.9723	25.5455	20.1595	13.2344	15.024	2.57593	5.69098	2.25344	6.1576	6.56522	6.87551	12.6625	22.6543	10.8374	9.50814	11.3398	9.99612	11.1418	13.9046	11.9024	14.9453	10.2684	14.1722	6.77674	8.84318	8.83581	14.8292	31.7122	8.74483	23.6445	22.3679	14.0127	68.3868	88.2256	43.4415	31.187	26.5308	27.2348
ZmNPF4.2	5.48228	8.72622	6.91291	6.35815	8.47986	8.80454	5.33281	5.23636	5.48145	7.5824	7.88078	7.65349	6.92853	7.13701	6.36573	5.88635	3.97253	4.62068	3.94786	3.59064	4.81522	4.39482	5.2993	6.22244	1.40064	1.43727	1.30296	1.85347	1.19381	1.17967	2.11182	2.56609	2.14856	2.16972	2.32815	2.94043	3.82721	2.92541	3.22235	3.43623	4.33148	2.00916	2.01801	2.26602	2.19873	1.68149	1.69708	1.74899
ZmNPF4.6	4.88934	5.48935	4.30532	6.90289	5.8397	4.83632	7.45442	5.67014	6.49619	7.71445	6.51478	7.42783	8.68206	10.1557	9.5184	8.68256	9.32209	9.87843	4.95965	4.69536	5.30476	3.33067	4.09351	3.31777	1.17589	0.952608	1.07949	1.02372	0.909933	1.27706	3.4272	3.47598	3.62046	1.71943	1.21072	1.92816	2.85372	3.37929	3.48908	1.3031	2.10734	0.970998	2.40037	2.2224	1.40525	1.0767	0.891357	1.371
ZmNPF8.18	23.3464	19.466	18.4535	24.6731	21.4807	26.9086	18.4504	20.423	19.4007	24.9416	22.7358	20.8972	23.1118	25.9327	28.2453	28.7194	27.4126	29.4675	22.7012	26.7138	22.9496	31.2816	20.6227	23.3922	10.0796	8.46572	7.5354	10.3761	10.9207	12.6678	18.0984	21.4227	19.0158	16.3293	11.5216	12.0703	10.9136	10.4291	12.6329	16.2243	14.4903	16.101	24.5872	19.6784	20.2758	10.8532	9.65347	10.1644
ZmNPF4.1	31.6862	31.9152	26.3077	37.1335	30.6171	27.3594	24.098	28.5884	27.868	35.8703	29.975	37.6765	24.723	28.605	22.6629	20.6218	15.735	23.0849	19.1548	15.3354	16.2699	24.5422	17.3742	21.3972	0.499789	0.251851	0.387445	0.382427	0.31949	0.481073	1.13984	1.15275	0.473367	0.360661	0.301262	0.191349	0.867087	0.681713	0.658671	0.650092	0.681192	0.533429	0.854184	0.632192	1.27293	0.414048	0.710031	0.308617
ZmNPF1.3	1.70777	1.30862	0.925721	0.413132	0.613351	1.10709	1.01921	1.62493	1.15341	1.80127	1.16181	1.158	1.14659	0.64484	0.862987	0.814949	1.21294	1.25106	1.21637	2.12415	1.03376	1.14459	2.66498	1.6936	0	0	0.0511109	0	0	0.111059	0	0	0	0	0	0.0662612	0.0750645	0	0.202744	0	0	0.118219	0.0763329	0	0.13307	0.0603697	0.135654	0
ZmNPF8.1	21.1056	25.2873	21.1363	26.9094	30.0066	31.6103	36.6477	33.0561	34.2942	27.6665	25.7061	26.9207	60.2248	51.7838	52.038	43.8099	36.182	45.1293	27.2888	25.9797	28.8156	14.7152	16.6992	17.0486	4.93203	3.35556	3.14013	5.26451	3.75219	5.02261	12.9295	14.4171	15.907	4.13016	3.08595	3.26051	6.21309	8.09098	6.59327	17.8218	20.3409	9.07888	27.2046	21.1617	15.6318	14.2521	11.8068	8.73409
ZmNPF6.3	0.353826	0.406692	0.383593	0.136952	0.108924	0.105864	0.211165	0	0.382355	0.0621999	0	0.159947	0.285068	0.089068	0.134099	0	0.0942393	0.0304945	0.189011	1.10734	0.399806	0.284571	0.167317	0	0.02732	0	0	0	0	0	0.0545186	0	0	0	0	0	0	0	0.0280038	0	0	0	0	0	0	0	0	0
ZmNRT2.4	0	0	0	0	0	0	0	0	0	0	0	0	0	0	0	0	0	0	0	0	0	0	0	0	0	0	0	0	0	0	0	0	0	0	0	0	0	0	0	0	0	0	0	0	0	0	0	0
ZmNPF5.13	3.70901	5.89875	4.72457	6.43319	4.66776	4.81583	4.48977	4.28471	5.23066	4.73635	4.71079	5.34635	5.85748	5.13809	4.19945	5.00928	3.97635	3.58865	2.30531	2.89212	2.82413	4.44017	12.6415	3.289	0.459296	0.831719	0.502665	1.02149	0.932627	1.04673	2.12964	1.78194	1.8966	0.873442	1.18144	1.41194	1.32269	1.40267	1.16313	3.10571	3.51983	2.44644	1.7204	1.75431	1.63589	1.08849	1.72325	1.05103
ZmNRT2.5	4.65719	3.34564	2.48625	15.3504	13.8889	13.3053	50.136	61.492	49.1911	103.062	95.7101	75.2202	116.691	139.827	104.923	50.7452	53.1483	58.7436	4.40553	4.55475	5.55997	5.72249	7.5245	5.7732	102.11	92.9707	88.537	57.6762	56.5819	70.0057	49.372	64.3113	68.3676	120.378	83.8391	99.1207	3.07058	3.01766	4.87623	93.7913	105.29	72.6053	171.172	95.7047	109.018	38.2084	18.3812	43.4729
ZmNPF8.3	2.8358	3.13414	2.32191	3.25067	2.37274	2.82823	2.12637	2.2741	3.02516	3.60462	3.78034	6.54768	2.85103	4.83222	2.4251	1.58226	5.26772	3.98565	2.83551	2.45067	2.18316	3.27491	2.59946	2.74644	0.0336863	0.0324068	0.0522284	0.191045	0.0646018	0.0851151	0.100834	0.104146	0.0788251	0.0680649	0	0.169275	0.26847	0.180921	0.276236	0.690115	0.332473	0.392613	0.273007	0.132565	0.475928	0.493517	0.450514	0.291215
ZmNPF5.10	0.165919	0.238386	0.0408813	0.20069	0.127693	0.124107	0.495106	0.343196	0.261474	0.364591	0.178226	0.112506	0.0371323	0	0.20961	0.0395883	0.220957	0	0.221581	0.133144	0.0669572	0.111203	0.274609	0.143081	17.9035	10.5683	23.5622	7.08393	2.12927	6.58186	1.40609	0.594111	0.0374721	0	0.0368562	0.0965645	0.145858	0.0286689	0	0.0364521	0	0.0861423	0.0370808	0	0	0.0293262	0	0
ZmNPF5.6	7.96268	10.7878	8.69622	14.0567	14.5016	10.8748	6.6716	7.15206	7.10599	10.4038	6.26729	8.98264	6.32542	7.0727	5.80006	5.61412	6.11406	6.64625	6.06745	4.46133	4.45819	5.19254	4.51169	4.73242	3.73879	2.87743	3.17748	3.19367	2.33691	3.26556	2.98439	2.08348	2.75422	4.72852	3.50569	4.56469	3.62611	2.77651	3.66205	3.81399	4.23675	2.60709	2.62926	3.40585	2.57126	3.29663	3.07704	2.33433
ZmNPF2.3	189.93	208.295	223.504	242.022	194.18	190.598	245.924	220.399	247.937	209.712	195.188	205.66	273.456	272.225	242.036	198.062	183.295	202.996	184.96	156.104	149.818	149.005	141.719	170.072	8.58306	7.13607	7.33674	9.72469	8.1029	9.00028	51.2706	48.8247	57.3596	7.86732	10.1387	9.76858	16.5349	26.9666	21.0334	42.3743	48.3589	20.2568	111.119	81.8978	88.9687	18.7109	17.572	18.7342
ZmNPF5.3	4.51706	6.91523	3.65284	12.1415	10.657	12.5524	6.79713	6.10114	8.30928	8.89081	10.3401	7.26024	9.12412	10.0425	5.46266	6.07975	5.58701	4.95779	4.91532	4.49225	6.66831	5.52012	4.08949	6.25912	7.66115	6.4238	5.96217	7.55141	7.7939	6.62823	15.7939	14.9917	19.7754	1.32512	0.754688	1.67772	3.2582	15.6633	4.58342	27.1423	24.6552	11.6792	42.0714	25.4565	27.195	15.7222	12.6349	14.9791
ZmNRT2.3	8.11891	7.73036	12.0979	15.0111	14.1334	8.38644	6.87395	9.55639	7.70296	4.3327	1.66117	3.32063	1.817	0.608262	0.793684	7.97933	6.04964	9.24641	4.13053	4.30464	1.75523	4.05952	2.60522	3.79241	0	0.0358974	0	0.105811	0	0	0.0372318	0	0	0	0	0	0	0	0	0	0.0368284	0	0.0864036	0	0.075313	0	0.0383877	0
ZmNPF6.8	89.3401	107.816	108.13	18.2709	21.381	16.5848	23.5259	17.075	20.4339	62.0177	49.0806	57.2327	47.6836	47.9753	35.7387	47.2965	25.4392	43.595	33.592	31.367	26.0409	27.6485	17.4189	26.7093	101.849	80.4368	65.5119	107.947	68.7042	112.364	155.829	173.335	188.17	277.861	301.692	321.679	472.25	439.424	607.62	167.707	284.88	111.881	144.273	88.4756	93.8514	248.463	245.499	267.162
ZmNRT3.1A	785.469	784.372	672.722	163.269	252.67	232.035	692.365	847.815	816.494	688.859	551.147	395.683	229.374	234.84	194.902	3070.08	3151.71	3950.79	2278.97	2448.45	2805.84	1064	1340.31	1222.42	0.61984	1.2468	0.393145	0.745671	0.288169	1.13902	1.46182	1.04527	1.1867	2.27713	1.03751	2.09536	2.18128	1.51319	0.924153	6.86226	4.94972	4.44568	33.272	49.6167	43.1039	7.06866	5.44913	3.59261
ZmNPF7.10	19.9102	24.8186	27.8725	20.5168	10.7996	14.1792	25.8954	22.7877	20.7839	17.4462	25.0121	28.4341	20.0548	20.1408	16.7557	66.1704	93.1364	77.8149	48.9052	47.0179	57.2001	24.5848	24.2436	20.6725	1.56822	1.55437	1.56568	1.45985	1.09362	2.10128	0.426745	0.906009	0.416999	3.76879	5.60531	3.0805	10.307	7.33779	10.7165	5.05708	7.34024	5.43214	0.605211	0.187012	0.551506	5.46091	9.3132	4.05686
ZmNPF8.21	22.0408	28.4061	31.5018	15.2342	14.3894	13.5836	15.9146	12.5109	12.1662	25.4553	26.0878	23.3697	21.4679	28.3867	24.2832	20.2671	22.5261	16.3137	21.2532	20.4194	20.8035	19.3692	13.4698	23.2378	0	0.027196	0.0219152	0.0267211	0.0180714	0	0.084621	0.262201	0.099226	0.0571206	0.0325317	0.113646	0.354046	0.40488	0.202842	0.418275	0.837043	0.177415	1.27647	2.30844	0.427931	0.336508	0.0581654	0.213841
ZmNPF8.19	43.0949	39.0859	40.3786	34.4555	34.6596	31.8926	26.9292	22.914	24.0563	43.8854	43.669	44.9041	37.8758	42.7179	32.9219	37.4788	34.1672	37.705	36.214	37.1273	42.7257	51.2798	58.5387	60.0023	0.631163	0.825779	0.450146	0.787495	0.677831	0.91433	1.99005	2.3416	1.97906	0.408096	0.435789	0.304476	0.517392	0.723163	0.750476	2.3562	2.49176	1.3807	6.92743	4.52055	3.49046	2.12676	1.50641	1.41865
ZmNPF7.13	0	0.0481621	0.198225	0.0973107	0	0	0.0500141	0	0.0452799	0.132587	0.0360076	0.181839	0.180047	0.337529	0.381134	0.047989	0.312486	0.260012	0.402901	0.282445	0.162331	0.0449333	0.332881	0.303524	0.0776482	0.0746989	0.0300971	0	0.173728	0	0.193689	0	0.227119	0.0392231	0.0446771	0.0780371	0.265215	0	0.0795918	0.0441873	0	0	0	0	0	0.0355493	0	0.0419539
ZmNPF7.11	0	0.0481621	0.198225	0.0973107	0	0	0.0500141	0	0.0452799	0.132587	0.0360076	0.181839	0.180047	0.337529	0.381134	0.047989	0.312486	0.260012	0.402901	0.282445	0.162331	0.0449333	0.332881	0.303524	0.0776482	0.0746989	0.0300971	0	0.173728	0	0.193689	0	0.227119	0.0392231	0.0446771	0.0780371	0.265215	0	0.0795918	0.0441873	0	0	0	0	0	0.0355493	0	0.0419539
ZmNPF7.9	0	0	0	0	0	0	0	0	0	0	0	0	0	0	0	0	0	0	0	0	0	0	0	0	0	0	0	0	0	0	0	0	0	0	0	0	0	0	0	0	0	0	0	0	0	0	0	0
ZmNPF8.5	0.0537765	0.309057	0.0530007	0.0520371	0.110366	0	0	0.177975	0.0484271	0.236337	0.0770205	0.243097	0	0	0.339686	0.0513244	0.095487	0.324431	0.239391	0.129461	0.0434034	0	0.254298	0.0927487	0	0	0	0.0392478	0.0265432	0	0.124291	0.085582	0	0	0	0	0.0472747	0	0	0	0	0	0.14422	0	0.0419029	0	0	0.0448698
ZmNPF6.4	228.176	230.243	224.343	253.468	292.014	220.267	352.107	302.351	298.096	270.69	265.272	296.909	271.621	292.016	229.615	294.418	266.159	335.765	264.847	225.642	241.398	241.383	251.31	270.731	38.9291	29.4302	32.8075	35.8615	22.1304	35.4056	67.2991	85.2364	79.3002	49.2269	50.977	61.4198	71.1082	68.4492	94.6532	92.0445	79.9351	42.608	90.0601	56.7656	54.0446	60.7029	46.2751	38.9371
ZmNPF4.4	0.87155	0.702997	2.89339	0.0887747	0.0941414	0.137246	0.0912537	0.037953	0.578312	0	0	0.0829443	0.205317	0.346411	0	0	0.0407249	0	0	0	0	0.163967	0.607363	0.039557	0	0	0	0	0	0	0	0	0	0	0	0	0	0	0	0	0	0	0	0	0	0	0	0
ZmNRT2.7
ZmNPF8.22	1.38456	2.30133	1.52512	1.89144	1.25362	1.66516	1.29618	1.31403	1.43018	2.36236	1.69139	2.24584	0.76554	1.16177	0.514455	0.699578	1.44615	0.842315	1.37772	1.24177	0.920283	0.436688	0.539189	1.61538	0	0	0	0	0	0	0	0	0	0	0	0	0	0	0	0	0	0.0281898	0	0	0	0	0	0
ZmNPF5.17	22.7968	18.4932	14.6172	20.0773	22.1863	16.4183	15.4691	19.3324	17.6598	14.8364	14.5324	16.5982	17.2496	14.1953	16.4844	12.924	14.8174	17.7186	17.7298	20.0895	17.4504	18.7788	32.9682	20.7056	13.5603	12.1155	9.96731	14.783	15.1651	14.7017	16.1311	14.6688	18.4697	7.78191	6.53845	7.09376	7.93618	6.76385	8.85623	22.467	20.5813	20.6386	12.9192	9.42226	9.84224	9.9225	14.6131	10.3809
ZmNPF6.5	4.75219	5.03525	5.38826	7.97613	5.95535	4.99117	5.85633	4.24505	4.7718	3.91825	4.48731	5.93141	4.32943	2.75246	2.65645	6.50223	7.65405	8.91626	3.1077	3.74597	3.59794	5.59965	4.69331	5.98391	0	0	0	0	0	0	0	0	0	0	0	0.0326345	0	0	0	0	0.0320487	0	0	0	0	0	0	0
ZmNPF5.1	64.6331	68.751	51.4634	83.2145	94.0746	72.3316	98.6668	88.5739	96.6488	53.6706	48.8427	62.1256	74.486	65.6508	60.8098	76.5231	73.6001	79.9793	57.7258	54.1315	56.6686	34.9893	49.3202	45.6453	56.4717	51.1935	54.9158	68.0012	54.6698	74.7283	125.718	125.353	165.701	50.0997	50.6885	47.4099	98.5954	107.306	104.167	166.302	223.643	116.117	195.84	105.328	126.542	94.1573	74.3083	78.1961
ZmNPF8.9	18.1328	16.4525	18.7787	15.0788	14.1733	15.5413	15.2533	16.2628	17.3496	14.7551	12.6809	15.0491	14.3301	16.5821	17.0465	12.7091	11.0677	12.8807	13.7161	15.6877	13.8919	15.6977	11.0533	10.8114	2.81659	2.34131	2.58624	2.79153	2.30744	3.10923	9.82252	10.6524	9.37423	3.9506	3.90204	3.32538	5.01253	5.97255	5.74615	5.16643	6.9902	5.29552	9.0547	9.41611	9.85177	4.10638	2.70066	3.42779
ZmNPF8.10	2.6073	2.70157	1.79393	2.53883	2.75962	2.92743	3.18061	3.75821	4.1052	2.68088	2.31336	1.80872	2.05513	2.36665	2.8174	1.9563	2.37303	3.0244	2.99291	3.22393	3.08377	3.03335	2.55893	1.4141	0.240568	0.20707	0.215939	0.418875	0.242815	0.59718	0.328468	0.99167	0.829573	0.626789	0.349687	0.190874	1.35506	1.0767	1.33678	0.734939	1.26215	0.658388	0.557045	0.548094	0.268327	0.405772	0.67733	0.205233
ZmNPF6.6	135.459	135.364	102.443	64.7004	67.2443	47.6462	97.1926	80.6531	81.7226	90.044	85.0039	81.987	57.738	62.5899	46.2544	192.842	111.803	202.021	218.72	224.62	252.862	145.135	207.102	224.031	34.8554	31.4033	24.2885	23.0986	18.2361	21.0153	20.5588	20.7303	23.8061	29.8081	23.2372	30.8677	3.92446	4.42095	5.16801	18.386	19.4475	8.14093	87.6779	55.2714	59.0051	13.0959	9.73846	11.8416
ZmNPF6.7	0	0.0739596	0.0761008	0.0747172	0.0396171	0	0.0384018	0	0.0347669	0.0339344	0.0276474	0.06981	0	0.0323952	0.0487737	0	0	0	0	0.030981	0	0	0.0730267	0	0	0	0	0	0	0	0.0297437	0	0	0	0	0	0	0	0	0	0	0	0	0	0.030083	0	0	0
ZmNPF8.25	24.1513	29.6833	25.6539	20.644	20.3847	15.0813	18.4182	18.528	18.7131	22.3286	18.5884	20.5073	26.4485	22.8716	20.4724	22.1078	17.3801	18.4282	15.6712	17.7188	16.0917	13.7283	15.9411	17.0062	5.63343	3.86337	2.96907	3.54988	2.48397	3.27272	2.83828	2.91234	3.26289	3.60638	4.66412	4.87686	6.85835	5.69168	6.67014	5.29013	10.331	3.56708	3.76695	1.97547	1.97006	2.58764	2.06569	4.13874
ZmNPF8.24	227.507	229.964	242.417	228.051	229.736	210.479	227.466	201.372	198.61	225.239	244.78	254.749	237.324	247.891	220.927	225.178	210.163	210.803	196.475	175.908	202.924	199.863	181.15	204.052	59.4548	51.3726	49.9427	49.641	44.5693	59.8901	105.13	102.552	97.4215	65.9017	71.0015	80.6673	78.6045	80.4503	85.4547	66.577	78.099	46.9939	83.2912	74.6488	69.8763	56.9805	56.6232	53.6988
ZmNPF8.23	227.507	229.964	242.417	228.051	229.736	210.479	227.466	201.372	198.61	225.239	244.78	254.749	237.324	247.891	220.927	225.178	210.163	210.803	196.475	175.908	202.924	199.863	181.15	204.052	59.4548	51.3726	49.9427	49.641	44.5693	59.8901	105.13	102.552	97.4215	65.9017	71.0015	80.6673	78.6045	80.4503	85.4547	66.577	78.099	46.9939	83.2912	74.6488	69.8763	56.9805	56.6232	53.6988
ZmNPF8.11	1.98589	2.6371	2.53551	3.84331	2.82517	3.15094	2.51404	4.21976	3.73926	1.70585	1.80998	2.73398	1.57574	2.12081	2.67988	3.31684	4.36768	4.51224	1.88863	2.82503	2.44067	1.16966	0.939088	1.05088	0	0	0	0	0	0	0	0	0	0	0	0	0	0	0	0	0	0	0	0	0	0	0	0
ZmNPF8.12	0.759141	0.598821	1.14429	0.259266	0.27494	0.757116	0.399759	0.554208	0.683626	0.157002	0.0959354	0.201865	0.0799504	0.224821	0.3949	0.255715	0.118937	0.192431	0.238545	0.394178	0.252292	0.718298	0.6335	0.616139	0	0	0	0	0	0	0	0	0	0	0	0	0	0	0	0	0	0	0	0	0	0	0	0
ZmNPF8.16	19.9501	27.3772	25.6987	28.4547	32.4169	23.1476	28.7149	29.1604	29.061	17.8817	16.0308	17.0979	23.823	20.8875	17.7828	21.0231	22.291	21.5466	17.7939	16.5266	13.876	12.0347	14.024	9.17344	2.15713	2.12841	1.43642	1.64685	1.11376	2.16619	6.29145	4.30356	3.81808	2.40282	2.19591	3.02955	2.3615	1.98041	2.09773	1.6997	1.99255	1.36368	1.31277	0.89787	1.11635	0.785006	1.36564	1.34482
ZmNPF2.1	20.8642	19.7473	17.3884	22.731	27.5125	25.7512	30.5135	20.7481	21.5111	23.9146	28.6048	26.0772	28.7927	30.5646	20.2853	11.3045	12.2757	9.99465	10.9425	6.68121	9.55982	6.06735	6.5619	9.23122	52.9599	49.7336	42.865	44.7417	25.9291	50.1802	138.1	134.867	152.31	67.1122	53.9425	60.2244	50.1019	50.0775	68.0531	102.521	86.3736	31.5966	199.319	125.929	138.092	117.378	102.077	77.9459
ZmNPF5.12	0	0	0	0	0	0	0	0	0	0	0	0	0	0	0	0	0	0	0	0	0	0	0	0	0	0	0	0	0	0	0	0	0	0	0	0	0	0	0	0	0	0	0	0	0	0	0	0
ZmNPF5.4	2.41072	2.1287	2.00471	3.28043	2.55108	2.44186	1.87335	1.27779	2.51012	2.64867	2.3198	3.23526	1.31507	2.40211	1.47518	1.9413	2.87599	1.98029	4.66153	2.44838	1.85451	2.9285	5.5218	4.83993	2.79209	2.04251	1.62336	4.34358	2.8446	5.07063	15.6126	14.4769	18.7496	2.99709	3.27996	3.71221	8.84128	6.76888	8.4667	17.511	26.1219	11.5774	36.1984	15.3656	14.7928	7.00397	5.47548	4.05433
ZmNPF5.2	1.88697	2.83163	2.63465	2.34329	2.09768	2.60335	2.69026	4.03323	4.36145	1.161	1.12608	0.966743	1.71736	2.03196	1.70844	1.41073	2.26163	2.30391	2.68801	1.48899	1.72606	1.60195	1.10052	1.51875	1.99122	1.51845	0.997711	1.76737	1.22632	2.08611	2.30178	2.05205	2.64223	2.01168	1.95608	2.70893	2.9306	1.95629	2.91225	2.32156	3.66691	2.43833	6.43818	5.82925	5.53827	2.04561	2.0235	1.60069
ZmNPF2.2	108.911	115.856	124.118	134.327	124.586	119.501	152.878	146.789	144.823	97.2132	90.5196	91.568	134.299	118.518	108.001	98.8861	84.1944	98.0191	77.5945	74.1616	69.6359	56.435	50.7033	61.9754	17.4945	13.8266	11.3927	14.7458	11.1104	16.5703	22.4891	22.3842	19.21	10.2411	12.2018	13.4784	13.2859	11.6469	14.5469	22.1862	26.6044	10.6327	26.3927	18.7848	17.0304	12.0708	8.18607	8.4753
ZmNPF8.8	23.6529	23.1906	22.4271	26.8633	26.9933	29.716	27.6333	26.1869	28.9687	28.1699	26.6498	25.0269	25.9586	33.2011	34.7944	21.4514	22.7699	22.3963	22.5679	17.6523	20.684	23.7925	16.5606	19.4168	7.77646	5.68859	6.13588	7.889	5.9161	9.10459	14.9499	18.6624	17.9265	10.2677	10.6677	10.3535	17.0939	16.72	20.8196	20.1901	24.7428	11.1412	13.7457	8.80206	8.28281	7.71272	6.89115	6.87245
ZmNPF5.5	24.2478	22.3472	23.2472	24.4219	46.1879	53.0492	13.3912	13.4153	13.3789	32.2434	28.1348	22.2873	23.2499	23.0857	19.4178	30.0743	31.1351	14.1638	12.6721	11.6866	14.1524	30.4213	23.6959	19.0438	6.03312	5.96746	6.30184	4.3372	4.05584	4.67575	5.87841	5.80877	5.36857	7.12528	5.73665	6.06333	5.6757	6.49062	5.40023	5.54481	4.83629	2.18388	11.9039	13.6266	10.2331	15.1981	14.9483	14.8142
ZmNPF4.10	0	0	0	0.191572	0	0	0.0656407	0.0546008	0.148569	0.0870068	0	0.0596636	0.0295378	0.138434	0.0833695	0.062983	0.20506	0	0.058754	0.105913	0.133157	0	1.4667	0.0284542	0	0	0	0	0	0	0.0254207	0	0	0	0	0	0	0.0456107	0	0	0	0	0.117987	0	0	0.0233283	0.131049	0
ZmNPF3.4	1.8938	2.44188	1.79469	2.67833	3.06448	1.52553	2.53578	2.04902	1.90219	4.99374	4.48583	3.88535	3.58625	5.07282	1.93239	0.903724	1.68134	1.94605	1.42669	1.11056	0.764251	1.17163	0.688878	1.19344	0.562408	0.595151	0.174396	0.531599	0.359519	0.473679	1.4029	1.79673	0.921217	0.965921	1.68271	1.69568	3.84192	2.97022	5.53427	1.72827	3.71904	1.71435	2.66967	0.608642	0.737828	1.08144	0.867871	1.03317
ZmNPF3.3	1.44428	2.38252	1.97701	1.78578	1.07037	1.04031	1.67603	1.26136	2.09543	1.69263	1.49395	1.74104	1.07743	0.942581	0.506834	0.918952	0.213709	0.207459	0.357187	0.193164	0.259043	0.501922	0.455315	0.276774	0.371725	0.238404	0.048028	0.0585602	0.0396042	0.10436	0.309083	0.383081	0.217457	0.500727	0.427765	0.622645	1.26966	1.44188	1.90515	1.1282	1.10064	0.166633	0.717287	0.182856	0.687739	0.170185	0.127471	0.46864
ZmNPF3.2	20.5644	16.0267	24.4832	11.8866	9.62065	9.11156	13.2396	10.5882	9.70617	12.6317	15.1676	15.0657	18.5623	16.7387	14.0489	13.0301	19.594	10.3804	9.6571	7.96279	10.1078	12.9648	6.50458	8.97017	5.91808	4.67664	4.99742	3.72093	3.17513	4.04983	5.27227	2.34153	2.65836	13.1856	14.2894	14.9224	21.9584	23.6019	21.8005	3.2776	5.65844	1.98967	0.734119	0.337904	0.506578	10.5475	11.2524	8.9361
ZmNPF3.5	13.8388	12.7031	11.1765	13.2981	12.2777	13.4664	13.9085	14.8691	12.3323	12.7128	15.2438	13.3371	12.6465	11.0072	10.7447	10.2727	9.9399	9.69063	8.42785	9.44705	10.8591	9.318	5.4534	8.41174	0.148407	0.0356926	0.086286	0.105208	0	0	0.111058	0	0	0.0374832	0.0853904	0.0745754	0	0	0.0380306	0	0.0732368	0	0.128866	0	0.112325	0.0339723	0.0381687	0.200464
ZmNPF3.6	6.82865	4.4864	6.01516	7.66075	4.64452	5.66225	7.43545	7.17657	6.14937	12.226	12.2648	14.4293	8.20238	8.44265	7.94942	6.26141	11.159	7.99201	9.8005	9.9977	14.0905	14.9387	13.3193	12.9334	9.4493	7.71981	7.97661	9.28846	5.98597	8.50208	27.2887	25.8132	25.4307	10.4937	9.17832	9.82706	8.70648	7.68443	9.68583	6.27816	7.22298	5.97165	23.995	23.9	24.5278	8.55191	7.04023	7.4346
ZmNPF5.8	2.6302	2.66328	2.48116	4.83573	4.08704	3.26024	2.91519	2.45598	2.90994	2.11369	2.5024	3.26121	2.3209	1.51336	1.47153	3.40679	2.96894	2.39637	2.2079	1.80912	2.00155	2.18254	2.23878	2.10615	0.0290123	0.0279103	0.0224908	0.0274229	0.0185461	0.122175	0.289478	0.239189	0.373384	0.0586208	0	0.174945	0.0330314	0.103879	0	0.39624	0.0859026	0.156064	0.302306	0.342516	0.234224	0.15939	0.149233	0.0313511
ZmNPF5.14	15.9018	13.7288	10.6357	22.8397	20.3179	22.1415	16.8811	17.7589	21.2124	11.8461	11.2344	10.8095	13.0649	13.4828	11.1406	14.5642	14.6665	15.4872	16.9723	12.9132	14.8872	13.7855	17.2649	19.0219	1.85367	1.7303	1.89229	3.34812	2.35819	2.93696	13.185	15.0744	17.6508	0.537713	0.760323	1.08826	1.69255	2.00427	2.40801	23.8547	20.7044	15.0393	19.4214	15.4021	14.317	3.15936	3.13424	1.88411
ZmNPF6.1	11.4921	14.2624	20.8088	13.7065	12.8504	10.281	8.81053	9.1293	10.0051	11.9133	10.7177	15.6023	17.0207	18.1967	13.4571	11.8426	7.28773	12.5369	9.4838	7.23053	8.32008	7.13078	9.02721	7.7043	34.3439	33.5215	25.9612	29.676	19.7494	31.5078	18.6192	14.7952	17.4524	53.0728	44.6779	54.8403	48.5665	47.261	56.1141	33.3843	41.7522	24.8175	18.9084	14.9655	17.7904	37.9253	39.8502	36.2842
ZmNPF4.5	0.788473	0.461532	0.129516	3.22143	1.84294	2.62123	1.65569	0.833584	0.670593	2.65665	2.76046	2.01977	0.745049	0.95565	0.387372	2.67563	3.8112	1.17033	0.779992	0.667873	0.91922	1.21349	1.0357	0.49107	0.439692	0.520605	0.524396	0.639392	0.475662	0.541242	0.843684	1.84735	2.13688	0.375871	0.505979	0.509878	0.924191	2.33121	1.28276	1.80925	2.23658	1.63745	0.352428	0.232928	0.341323	0.247757	0.13918	0.219294
ZmNPF8.2	5.61665	6.61663	2.57693	4.18556	3.87549	3.05838	5.55465	5.20799	6.65671	8.31316	7.51269	6.85826	14.7372	12.2969	11.7446	5.36055	7.47981	6.87159	3.76483	1.68371	3.25664	2.99999	1.46538	2.22692	60.3163	59.9675	53.9459	79.9111	64.3682	66.1246	101.34	93.5724	108.595	34.8747	35.4504	39.8028	41.6573	41.0508	42.5118	92.5053	99.5289	99.2136	97.2748	63.1905	79.6325	55.0233	64.3071	51.6043
ZmNPF5.15	0	0	0	0	0	0	0	0	0	0	0	0	0	0	0	0	0	0	0	0	0	0	0	0	0	0	0	0	0	0	0	0	0	0	0	0	0	0	0	0	0	0	0	0	0	0	0	0
ZmNPF5.16	5.18743	4.26397	5.14886	6.90646	3.0202	2.89868	7.06273	4.83992	6.75864	5.56202	4.82135	7.98293	6.35635	5.98889	6.78582	7.30346	5.61802	5.61227	8.09052	5.34365	7.00773	3.51784	1.87892	1.96703	9.65836	8.79961	8.34617	9.18296	7.91738	12.2498	22.0799	12.4125	11.134	11.4222	12.4547	17.2437	24.5801	24.8684	24.8377	17.6851	22.7939	10.1872	44.9589	23.2523	25.7718	23.3057	17.7973	22.6851
ZmNPF5.9	101.188	102.053	80.0107	90.1074	89.2093	96.8285	93.8078	116.334	120.663	57.3753	54.8678	59.1658	16.2516	16.9813	16.1672	9.0262	13.1525	12.9388	17.7235	18.9997	24.0472	16.3415	21.2353	20.7313	32.0437	32.5705	27.1764	22.8308	9.15655	16.7736	3.00618	1.52614	2.62883	2.99225	5.58259	4.54194	2.7035	1.91983	2.3293	3.02223	4.28402	3.31922	0.79815	0.401917	0.3865	3.2497	4.25526	3.17298
ZmNPF1.4	1.00796	1.3392	1.85866	1.16414	0.867498	1.29713	0.582153	1.1837	0.644171	1.00028	0.372552	1.20527	1.13518	1.22774	0.739386	1.36542	0.981485	1.20499	1.73692	0.547934	0.524861	0.552071	0.276762	0.504709	6.85388	6.11051	5.72196	8.51923	6.96521	6.97783	5.43586	6.44232	6.69716	5.37713	5.20032	4.21367	2.02945	1.66299	1.98154	5.05759	4.33627	4.97434	3.63334	3.60616	3.74969	4.50567	2.53112	2.87575
ZmNPF1.1	0.822752	0.819591	1.16767	0.891677	0.878041	1.08314	0.621963	0.953025	0.740909	0.809948	1.0841	1.19016	2.32741	1.90541	2.78561	0.910875	0.934977	1.10618	0.937616	1.162	0.823422	0.764647	0.498001	0.595983	0.0508218	0	0	0	0	0.0214019	0	0	0	0	0	0	0	0.0454919	0	0	0	0	0	0	0	0	0	0.0274594
ZmNPF4.12	0	0	0.043023	0	0	0.0870726	0.130261	0	0	0.115107	0	0.0394666	0.195388	0.366288	0.275739	0	0	0.0376221	0	0	0	0	0	0	0	0	0	0	0	0	0	0	0	0	0	0	0	0	0	0	0	0	0	0	0	0	0	0
ZmNRT2.6	8.03415	6.58518	5.90914	33.0697	33.9615	35.9974	4.33364	7.54026	7.12697	37.2409	28.5666	34.8007	20.0378	17.5746	12.6241	95.1039	83.7132	125.67	12.0995	6.54335	10.517	12.9304	14.1761	9.89262	21.4496	16.8049	14.6902	19.8078	13.5538	20.8989	8.0373	5.85224	8.73841	55.3445	64.7094	87.2829	77.0231	54.451	98.1644	136.922	215.265	78.7479	22.5469	5.43508	13.9843	10.343	42.8629	19.7103
ZmNPF6.2	8.69736	7.49442	25.153	3.67186	1.27497	2.5788	0.167009	0.444544	0.937443	1.53483	6.03594	6.10241	1.44293	2.67684	1.31512	0.384592	1.16272	0.20259	0.388666	0.350313	0.216825	1.92055	1.90555	0.463333	2.04836	2.04539	2.23113	1.86262	1.34256	2.14012	0.439807	0.534414	0.485378	6.26062	3.69985	7.47877	1.71219	2.4834	1.91359	3.27565	2.40553	1.02282	0.840541	0.739766	0.392491	5.27061	8.18897	4.56706
ZmNPF5.7	0.34505	0.385589	0.396751	0.445186	0.295062	0.372807	0.0858034	0.118954	0.181257	0.379108	0.432419	0.727909	0.360368	0.09651	0.36326	0.439089	0.382926	0.966491	0.256004	0.369188	0.41774	0.488218	0.979006	0.768685	8.8364	5.80957	6.66081	7.76473	5.93252	8.022	5.07297	5.07942	7.53307	19.4246	17.9355	15.7085	31.0663	24.4445	27.719	29.4637	34.3591	30.7134	15.0373	11.2928	11.494	17.6865	18.2495	15.2348
ZmNPF3.1	65.187	64.4101	45.5467	50.3886	46.4557	45.4987	65.742	54.8582	59.3935	78.0207	80.0005	79.5901	67.191	65.8192	68.9135	32.1226	40.5334	33.1858	53.6899	52.0024	59.7913	52.7676	58.0888	62.5004	150.353	124.952	120.293	157.185	119.026	169.863	30.8206	33.6368	47.609	216.27	210.61	212.679	231.553	196.007	269.889	209.007	262.579	162.949	64.6969	35.927	40.4667	128.99	126.472	115.969
ZmNPF8.4	0.226885	0.347712	0.134167	0.219546	0.372509	0.497814	0.451354	0.187721	0.122589	0.5185	0.812379	1.10769	0.568696	0.761511	0.229304	0.0866157	0.362576	0.586622	0.3232	0.10924	0.292993	0.689354	0.214579	0.352178	0	0	0.0543225	0.0662351	0.067192	0	0.104877	0	0	0.035397	0.080638	0	0.119672	0.062725	0	0.239262	0.138322	0.125648	0	0.413642	0.141432	0.288734	0.0360444	0.0378614
ZmNPF4.11	13.4668	15.8875	10.1977	17.2348	15.9668	14.0611	19.8766	15.7821	16.6438	15.7593	19.2028	16.4243	17.0048	17.7618	15.4165	16.8857	16.4439	16.5416	21.8347	17.0181	22.8539	14.0107	15.5003	14.5079	7.13538	5.69097	4.18406	5.90864	4.50281	6.72876	8.82336	8.23325	9.52565	8.53339	7.43911	8.51954	10.6582	9.68978	14.9405	9.68282	12.4596	6.58851	16.8047	13.4999	12.7705	11.7268	11.8892	9.39111
ZmNPF4.3	9.9301	11.3498	10.3351	14.4807	9.73312	9.87587	10.7903	9.3437	10.1446	8.50815	9.62092	9.35505	8.91427	9.31257	7.02799	7.00844	6.27251	7.02401	6.73597	5.37933	7.29627	7.38245	5.65595	6.18857	0.279203	0.165291	0.0998968	0.0812024	0.0686463	0.126622	0.128577	0.110666	0.025128	0.0433958	0.123575	0	0	0.0192248	0	0.024444	0	0.0385102	0.248656	0.084519	0.0866956	0.0786623	0.0220947	0.0232085
ZmNPF1.2	0	0	0	0	0	0	0	0	0	0	0	0	0	0	0	0	0	0	0	0	0	0	0	0	0	0	0	0	0	0	0	0	0	0	0	0	0	0	0	0	0	0	0	0	0	0	0	0
ZmNPF8.20	7.26278	9.15344	9.58967	7.56588	10.1628	9.39217	5.42673	3.3352	4.41237	8.09418	8.53561	10.3678	5.10173	6.38575	4.08278	7.03112	6.47885	3.65383	4.05297	5.66081	6.95569	6.42814	6.47447	7.04222	0.0536634	0.0774376	0	0.0507236	0	0.0903942	0.0535442	0.248862	0.219749	0	0.0617535	0	0.366584	0.912674	0.660079	1.22153	1.13873	0.312723	1.58431	0.316772	0.352007	0.122842	0.0828097	0.0869841
ZmNPF7.12	0.418665	0.133672	0.458472	0.315096	0.0716024	0.0463942	0.0462707	0.0384885	0.167564	0.143107	0.0333125	1.89258	0.14575	0.0780665	0.0587678	0.0443972	0.0412996	0.0200459	0.0414162	0.186646	0	0.270207	0.0659928	0.0802304	0.161632	0.604694	0.361978	0.0848764	0.160725	0.166384	0.0716769	0.074031	0.021012	0.14515	0.578664	0.180491	0.163576	0.337589	0.0184087	0.3066	0.106351	0.193212	0.228718	0.0176686	0.0362473	0.295997	0.0554266	0.0776275
ZmNPF5.11	0.0817959	0.0391739	0.040308	0	0.125903	0	0	0	0	0	0	0	0	0	0	0	0	0	0	0.0328192	0	0	0	0	0.189472	0	0.0979211	0.0596973	0.0403732	0.212773	3.87554	2.63601	3.28825	0.0319031	0.145357	0.0317368	0.0359532	0.0282668	0.129476	0.359409	0	0.113246	1.68179	0.745627	1.59339	0.028915	0.162433	0.136497
ZmNRT2.1	177.743	157.8	137.41	66.4776	107.4	96.2687	196.382	225.293	204.933	164.396	145.833	88.9236	66.0678	61.6852	54.9205	835.924	907.28	1132.15	407.793	386.831	465.927	185.424	266.314	212.438	0.074345	0.214564	0	0.210817	0	0.15654	0.3709	0	0.217457	0.112664	0.0855531	0.0373587	0.253932	0.0998223	0	0.253845	0.623699	0.0333266	0.645558	0.29257	0.525182	0.374407	0.458897	0
ZmNRT2.2	213.176	192.984	172.664	64.5676	112.982	101.406	188.002	229.834	201.075	140.827	117.425	68.9016	49.0876	46.6174	39.3506	1247.71	1240.49	1630.05	588.33	540.628	647.464	227.027	374.816	251.297	0.0371725	0.0715212	0	0.316225	0	0.15654	0.25963	0	0.30444	0.300436	0.0427765	0.224152	0.296255	0.199645	0	0	0.513634	0	0.387335	0.475426	0.675235	0.782852	0.26769	0

## Sheet: Table S4
Table S4. Primers used in this study for RT-qPCR.
Gene name	Forward sequences (5’-3’)	Reverse sequences (5’-3’)
Actin	CATCCACGAGACCACCTACAA	CGAGCCACCAATCCAAACA
NRT2.1	CGACGATCACCTATACCTCT	TCATGTCAACGGAGCACACG
NRT2.5	AACACACACAAGCATACGGT	CACACAGAAATTACCACACG
NRT3.1A	CTCGCCTTCTTCTTCGTCAT	ATCAGCAACGACAGCCACT
NRT3.1B	CACGCGATATATACCAGGGAG	TACATGGTACGACTTGTGCTTA
NPF6.6	CATGCGTCTTTCCTTCTCTTTT	TACACGTTAATTAGCTCGACCT
NPF6.8	CCTCTGCTGTTTAATTTTGCCT	AGTTTGGGTTGGGTACTGTAAT

## Sheet: Table S5
Table S5. Uptake kinetics-related parameters measured for four maize inbred lines.
Maize inbred lines	Fitted curve	Cmin	Imax	Km
Mo17	y = -8E-05x2 + 0.0372x + 2.9887	534.849	7.3132	446.293
Xu178	y = -6E-05x2 + 0.0227x + 2.3199	462.02	4.46694	382.103
Zong3	y = -0.0005x2 + 0.093x + 2.7441	211.9	7.0686	12.1607
B73	y = -4E-05x2 + 0.0431x + 0.5506	1090.13	12.1607	1090.13
